# Supplementary material for: An ecological study of the association between environmental indicators and early childhood caries
Source: BMC Res Notes. 2020 Oct 7;13:474. doi: 10.1186/s13104-020-05321-w (PMC7542688; doi:10.1186/s13104-020-05321-w)
Supplement: Supplementary file 1 — Additional file 1: Table S1. Definition of environmental indicators. [file 13104_2020_5321_MOESM1_ESM.odt]

Table S1: Definition of environmental indicators
Abbreviation
Full name 
Definition 
Best 
Worst 
HAD
Household Solid Fuels
Measures the actual outcomes from exposure to indoor air pollution from household use of solid fuels in age-standardized Disability-Adjusted Life Years (DALY) lost per 100,000 persons, or the DALY rate
5th percentile
95th percentile
PME
PM2.5 Exposure
Measures the average annual concentration of PM2.5 to which the typical citizen of each country is exposed in μg/m3
10 μg/m3
99th percentile
PMW
PM2.5 Exceedance
Measures the weighted percentage of a country’s population exposed to annual concentrations of PM2.5 that exceed WHO guidelines at four different levels: 10, 15, 25, and 35 μg/m3. Higher concentration levels are given higher weights in the
averaging process in % of population
0
99th percentile
USD
Sanitation
Measures the actual outcomes from lack of access or use of improved sources of drinking water in age-standardized DALY lost per 100,000 persons, or the DALY rate
5th percentile
95th percentile
UWD
Drinking Water
Measures the actual outcomes from lack of access or use of improved sources of drinking water in age-standardized DALY lost per 100,000 persons, or the DALY rate
5th percentile
95th percentile
PBD
Lead Exposure
Measures the actual outcomes from lead exposure in Age- standardized DALY lost per 100,000 persons, or the DALY rate
1st-percentile
99th percentile
MPA
Marine Protected Areas
Measures the percent of a country’s Economic Exclusion Zone (EEZ) set aside as a marine protected area (MPA) in % of EEZ
10%
0%
TBN
Terrestrial Biome Protection (National)
Measures the percent of a country’s biomes in terrestrial protected areas (TPAs), weighted by the prevalence of different biome types within that country in % of EEZ
17%
0%
TBG
Terrestrial Biome Protection (Global)
Measures the percent of a country’s biomes in terrestrial protected areas (TPAs) weighted by the prevalence of different biome types around the world in % of EEZ
17%
0%
SPI
Species Protection Index
Measures protected areas in relation to species distributions. The proportion of a species range in a country under protection is calculated for each species as Area of species range in country protected/Area of species range in country and capped at a maximum of 0.17. This value is then averaged for all species occurring in a country, with all species weighted equally in % of habitat
17%
0%
PAR
Protected Area Representativeness Index
Measures the extent to which a country’s protected areas are ecologically representative. It is a unitless index
95th percentile 
5th percentile 
SHI
Species Habitat Index
Measures changes in the suitable habitats of species to provide aggregate estimates of potential population losses and extinction risk increases. Each species is assessed separately, and the index is calculated as a weighted average of the habitat changes for each species with weights determined by the proportion of global range found in the country in % of habitat 
100
1st percentile 
TCL
Tree Cover Loss
Measures the five-year moving average of percent of forests lost. Forests are defined as land areas having ≥30% canopy cover. Area of forested land (FOR) represents the forested land area at ≥30% canopy cover in the year 2000 in % of forested land
5th percentile 
95th percentile 
FSS
Fish Stock Status
Measures the percentage of a country’s total catch that come from taxa that are classified as either over-exploited or collapsed in % of catch.
0
99th percentile 
MTR
Regional Marine Trophic Index
Measures the trends in the Regional Marine Trophic Indices of a country, or mean trophic level of the fish catch in each region of the country’s Economic Exclusion Zones (EEZs). It is a unitless index. 
95th percentile 
5th percentile 
DCT
CO2 Emission intensity – Total
Measures the intensity of CO2 emissions from the entire economy, as a blend of current-year intensity and a 10-year trend. It is unitless
95th percentile 
5th percentile 
DPT
CO2 Emission intensity – Power
Measures the intensity of CO2 emissions per kilowatt-hour of electricity and heat, as a blend of current-year intensity and a 10-year trend. It is unitless
95th percentile 
5th percentile 
DMT
Methane Emission Intensity 
Measures the intensity of methane emissions from the entire economy, as a blend of current-year intensity and a 10-year trend. It is unitless
95th percentile 
5th percentile 
DNT
N2O Emission Intensity 
Measures the intensity of N2O emissions from the entire economy, as a blend of current-year intensity and a 10-year trend. It is unitless
95th percentile 
5th percentile 
DBT
Black Carbon Emission Intensity 
Measures the intensity of Black Carbon emissions from the entire economy, as a blend of current-year intensity and a 10-year trend. It is unitless
95th percentile 
5th percentile 
DST
SO2 Emission Intensity 
Measures the intensity of SO2 emissions from the entire economy, as a blend of current-year intensity and a 10-year trend. It is unitless
95th percentile 
5th percentile 
DXT
NOX Emission Intensity
Measures the intensity of NOX emissions from the entire economy, as a blend of current-year intensity and a 10-year trend. It is unitless
95th percentile 
5th percentile 
WWT
Wastewater Treatment
Measures the percentage of wastewater treated, weighted by the connection rate of the population to the wastewater treatment system in weighted %.
100
0
SNM
Sustainable Nitrogen Management Index
Measures the Euclidean distance from an ideal point with optimal nitrogen use efficiency (NUE) and crop yield. It is unitless
0
99th percentile 
