# Supplementary material for: An ecological study of the association between environmental indicators and early childhood caries
Source: BMC Res Notes. 2020 Oct 7;13:474. doi: 10.1186/s13104-020-05321-w (PMC7542688; doi:10.1186/s13104-020-05321-w)
Supplement: Supplementary file 2 — Additional file 2: Table S2. Countries included in the study and their indicators. [file 13104_2020_5321_MOESM2_ESM.xlsx]

## Sheet: Appendix Table 2
CNTRY_NAME_A	ECC 3-5 yrs	IncomeLevel	HAD	PME	PMW	USD	UWD	PBD	MPA	TBN	TBG	SPI	PAR	SHI	TCL	FSS	MTR	DCT	DPT	DMT	DNT	DBT	DST	DXT	WWT	SNM
Tanzania	37.25	LIC	7.64	100	91.65	11.43	12.18	42.14	88.8	99.43	98.95	96.48	99.53	83.48	11.8	81.96	16.56	44.54	38.28	51.09	35.69	23.52	57.1	44.42	54.03	28.76
Senegal	73	LIC	9.45	100	100	13.34	14.01	39.92	82.4	100	100	98.83	57.28	96.97	9.88	71.79	65.66	40.07	37.11	42.45	28.21	27.47	30.39	26.4	42.69	26.49
North Sudan	58.5	LMIC	11.49	100	99.87	23.17	25.74	15.78	100	11.68	12.88	22.05	13.11	95	74.65	56.8	100	75.99	90.82	53.04	53.55	53.25	50.83	45.72	0	12.62
Ukraine	56.7286	LMIC	50.4	70.56	76.29	58.25	63.53	88.71	91.87	25.85	29.25	43.82	25.52	83.94	14.08	66.89	41.75	33.77	43.27	39.73	17.83	64.19	30.38	49.99	78.76	57.55
Egypt	61.6	LMIC	82.79	94.35	91.55	31.46	34.09	20.03	91.36	72.34	44.06	48.05	15.3	96.97	44.95	69.88	5.96	51.56	45.92	67.94	68.16	74.33	34.97	60.13	86.32	46.15
Indonesia	79.5	LMIC	25.2	67.03	72.85	32.94	29.88	43.84	90.87	69.82	75.84	77.57	29.69	46.05	0.01	76.11	48.96	58.29	28.25	64.9	62.46	50.63	44.02	51.21	13.6	37.98
Vietnam	73.7	LMIC	24.93	51.46	59.32	52.26	55.58	57.15	88.54	83.3	86.31	78.44	36.84	38.63	0	98.27	36.16	30.06	54.23	68.64	61.69	38.7	27.96	21.04	33.06	45.6
Philippines	93	LMIC	12.7	100	92.93	47.21	38.51	37.1	85.73	89.25	93.2	84.51	33.64	41.81	17.16	74.19	65.83	58.46	24.14	68.41	72.13	63.93	63.9	69.81	60.34	33.45
Pakistan	60.0333	LMIC	11.09	18.01	19.49	21.61	18.43	11.86	82.24	62.89	53.82	52.3	13.45	85.45	90.56	56.73	45.02	59.69	41.37	42.2	42.96	41.69	24.6	40.16	26.03	20.89
Kenya	64.16	LMIC	13.77	100	91.39	0.41	0.84	37.36	81.42	81.38	80.71	89.56	38.78	85.15	15.51	64.38	35.24	54.48	62.16	43.05	35.48	26.3	30.38	27.69	41.57	27.25
El Salvador	85	LMIC	40.51	100	99.81	40.27	44.4	35.85	80.59	63.45	55.72	83.09	40.95	83.94	23.99	0	0	68.81	60.04	62.53	55.33	35.75	23.42	32.79	50.5	12.5
India	52.1	LMIC	12.69	0	2.26	16.06	15.53	16.77	79.19	30.03	36.04	51.34	12.36	85.75	23.54	86.3	32.45	38.82	17.66	80.1	67.49	48.7	32.6	42.37	58.83	21.98
Morocco	60	LMIC	57.8	100	94.25	45.41	39.06	37.03	70.41	99.91	99.68	98.14	67.58	80.45	29.57	93.06	21.72	44.84	32.99	70.62	62.51	67.96	43.78	57.61	85.38	30.25
Cambodia	78.8	LMIC	7.72	62.51	66.9	34.43	36.09	39.84	68.07	100	100	99.04	45.6	25.44	0	50.57	48.66	39.97	67.36	49.66	52.46	32.43	43.37	31.68	0	47.46
Sri Lanka	57.65	LMIC	25.65	100	98.84	51.88	54.3	66.58	64.31	90.82	98.09	81.83	61.25	72.42	24.09	79.94	76.73	87.1	29.49	74.47	76.75	54.07	45.73	57.74	0	22.05
Myanmar	50	LMIC	12.85	44.44	60.33	31.44	32.07	46.02	61.19	36.2	27.1	43.34	24.29	67.42	9.69	78.26	62.27	87.09	69	63.36	63.5	61.43	77.42	74.88	0	52.64
Ecuador	44.8	UMIC	57.48	100	99.93	50.12	54.28	59.87	100	91.16	72.01	85.38	69.78	73.93	28.22	68.98	55.04	36.32	46.63	70.96	58.1	44.23	30.44	21.4	0	12.76
Mexico	61.5	UMIC	49.11	87.69	86.51	57.68	57.49	40.46	100	81.34	83.74	59.14	31.06	67.27	19.6	62.16	31.15	47.68	40.21	53.91	44.23	39.33	77.85	27.61	91.48	33.73
South Africa	44	UMIC	32.9	43.56	49.69	24.48	24.93	53.22	100	41.34	51.64	63.1	35.28	95	0	62.82	55.66	46.34	26.06	59.48	52.6	34.42	31.66	37.68	87.8	47.76
Romania	81.1	UMIC	37.73	68.21	72.71	57.81	61.98	68.25	98.49	95.08	97.21	95.32	51.07	84.69	27.82	54.73	43	81.24	51.64	68.04	45.38	34.17	60.78	81.63	83.95	48.15
Brazil	51.275	UMIC	55.19	100	89.01	43.46	48.37	49.19	94.88	99.88	99.49	89.38	69.8	44.69	12.43	62.84	100	21.07	25.51	68.37	54.38	24.27	52.49	22.6	81.08	58.83
Russia	49	UMIC	76.75	81.37	82.94	61.33	66.52	86.2	90.93	55.59	61.75	58.4	33.71	89.39	12.43	39.03	31.93	51.59	33.88	54.62	42.35	85.29	77.88	77.68	96.53	47.83
China	62.2	UMIC	25.85	1.05	12.44	66.82	69.66	38.02	89.28	67.65	83.05	72.21	29.46	71.81	21.89	90.52	50.3	63.24	45.59	99	99.89	61.84	60.12	54.05	80.2	34.64
Venezuela	87	UMIC	76.03	100	99.93	52.4	48.38	37.32	88.77	99.95	99.99	97.87	100	88.94	32.23	12.32	100	29.39	23.02	70.54	56.58	31.3	32.47	23.52	80.74	17.6
Colombia	75.3	UMIC	44.78	100	97.01	63.79	56.12	60.12	88.43	82.84	78.16	84.27	77.84	68.48	27.88	85.87	100	44.35	29.47	78.62	78.08	48.13	59.62	53.89	77.21	9.6
Thailand	67.2	UMIC	42.83	32.17	37.04	71.37	47.37	75.36	87.79	77.43	62	96.64	31.87	69.54	11.07	38.75	57.75	44.78	35.39	58.97	47.27	42.38	55.75	41.83	77.05	27.17
Albania	91	UMIC	30.95	88.9	88.08	67.15	65.97	62.89	86.85	94.46	94.07	32.09	56.94	81.81	23.36	54.73	61.77	53.77	100	73.3	63.65	72.61	83.25	88.9	80.73	22.61
Iran	55.5	UMIC	84.14	86.08	85.46	62.45	55.03	21.21	81.95	41.05	36.91	45.59	12.15	95.76	91.8	77.63	13.82	27.64	30.89	52.78	78.8	28.7	31.66	8.49	64.32	32.91
Georgia	51.6	UMIC	22.1	73.81	79.83	56.8	63.06	68.28	80.97	48.17	47.17	66.51	42.37	95.3	86.2	54.73	0	28.36	72.7	67.42	52.67	71.41	33.38	63.72	81.51	5.7
Jamaica	49	UMIC	46.85	100	100	49.67	52.4	39.72	80.28	84.71	95.27	99.94	57.89	52.87	24.03	18.48	39.66	62	25.08	65.73	45.78	16.16	14.69	27.38	76.99	8.32
Malaysia	98.1	UMIC	76.26	61.14	68.22	70.62	55.37	53.42	79.66	100	100	93.14	21.26	0	0	74.13	54.24	40.89	30.6	66.12	88.8	68.99	32.81	58.41	82.3	31.86
Peru	76	UMIC	34.33	74.87	73.39	46.13	54.63	70.87	76.49	90.29	90.11	82.45	82.17	74.39	25.55	97.65	73.79	53.43	51.04	75.12	70.38	51.57	62.83	52.7	88.49	29.7
Turkey	60.3	UMIC	73.23	80.3	82.71	62.62	55.93	58.96	69.03	1.35	1.52	2.61	15.74	86.82	27.39	12.28	65.01	32.53	34.01	61.03	59.95	34.52	42.91	45.91	92.21	40.25
Lebanon	74.7	UMIC	100	91.36	92.56	66.01	54.62	65.9	24.56	16.99	16.99	40.04	19.53	84.39	25.15	70.67	100	30.15	24.36	86.18	63.44	70.05	51.97	58.62	76.47	27.83
Netherlands	56	HIC	100	80.58	85.01	98.85	97.67	89.8	100	66.62	66.62	99.82	57.5	77.72	35.79	46.72	22.48	37.68	36.52	85.54	87.37	98.7	98.72	94.4	99.9	35.39
United States	31.8	HIC	100	99.01	92.71	81.84	100	64.99	100	59.25	69.44	71.81	24.61	83.71	8.84	66.91	48.26	44.04	46.3	43.07	43.2	75.21	47.64	53.29	92.57	72.38
Australia	49.8	HIC	100	100	100	100	96.88	68.34	100	83.66	77.19	89.41	58.72	87.12	10.54	16.96	100	48.06	45.12	49.6	44.46	59.69	35.8	41.89	99.44	37.79
Denmark	6.3	HIC	99.75	100	97.53	99.13	96.43	88.3	100	100	100	100	51.51	93.33	12.74	51.54	49.96	69.4	65.72	73.72	40.37	59	96.8	45.21	98.45	67.02
France	28.8	HIC	99.26	95.46	92.1	95.77	98.66	83.29	100	100	100	99.97	74.05	88.48	25.08	78.37	37.05	57.58	92.56	83.95	51.05	76.37	95.62	98.01	95.56	67.77
Finland	20.4	HIC	97.5	100	100	100	100	100	100	100	100	96.13	39.23	61.05	5.98	95.02	27.2	53.97	60.17	91.26	44.58	56.55	51.88	46.32	97.01	49.97
New Zealand	88	HIC	97.47	100	100	97.29	89.45	72.08	100	90.07	88.03	96.93	87.44	80.91	10.33	57.85	56.96	49.69	77.28	48.61	55	60.07	52.29	51.92	96.16	26.74
Belgium	29.975	HIC	96.74	79.83	86.6	96.26	95.93	58.6	100	100	100	100	82.9	74.09	15.61	60.47	32.91	51.92	58.18	99.03	47.36	80.78	93.08	64.97	98.08	47.61
United Kingdom	40.2222	HIC	87.89	100	97.57	100	100	93.09	100	100	100	100	74.95	91.97	6.9	77.46	6.87	57.11	44.58	93.06	50.07	89.4	73.91	91.84	99.82	57.34
Germany	28.2	HIC	85.03	81.8	85.12	95.36	98.11	100	100	100	100	100	83.28	85.91	34.99	36.89	58.54	41.41	37.27	99.38	57.9	90.9	88.16	98.44	99.65	61.21
Lithuania	71.775	HIC	66.17	84.72	86.97	57.32	59.69	86.63	100	99.58	99.58	99.94	49.56	90.6	7.75	54.73	60.94	60.5	64.52	64.34	76.27	52.46	67.58	51.89	93.49	62.01
Chile	53.6333	HIC	65.17	70.97	72.86	79.41	79.81	97.15	100	61.65	43.29	67.31	65.19	88.18	10.83	55.85	46.18	26.05	11.13	84.75	74.68	28.62	5.42	1.32	98.55	32.52
Poland	52.85	HIC	55.34	46.57	56.44	72.23	66.24	69.29	100	100	100	99.99	71.28	92.42	14.26	34.07	51.26	69.2	38.61	84.34	74.68	28.19	95.38	49.21	92.35	43.37
Estonia	42	HIC	47.2	100	99.97	57.61	59.29	88.82	100	100	100	100	46.02	77.87	4.56	98.57	53.52	27.24	33.22	45.84	35.02	48.67	48.27	60.31	96.42	40.75
Spain	16.4	HIC	87.09	100	97.44	100	100	61.27	98.84	100	100	99.98	68.96	90	8.95	61.11	25.16	70.52	63.52	74.8	43.37	53.53	79.18	59.51	99.71	29.74
Sweden	19.1083	HIC	82.42	100	99.57	95.62	98.14	100	98.67	70.9	77.5	98.58	49.34	69.39	5.53	49.6	57.91	82.47	95.16	99.21	50.29	83.53	64.13	64.2	98.49	55.12
Japan	23.85	HIC	100	82.76	86.49	100	93.21	100	97.6	100	100	99.19	41.63	68.18	37.89	20.15	53.42	24.43	16.8	98.94	98.86	95.4	62.89	81.78	94.06	45.41
Italy	26.0833	HIC	92.69	69.67	75.28	100	100	70.23	95.77	100	100	99.98	60.57	88.94	30.96	17.27	58.71	55.89	58.02	94.86	69.34	63.03	86.99	90.12	97.53	49.03
Ireland	26.46	HIC	89.46	100	100	100	100	73.18	89.32	86.62	86.62	99.95	64.46	96.82	8.78	76.24	66.05	61.69	51.74	32.42	39.66	89.91	86.01	88.45	91.19	61.94
Argentina	80.4	HIC	65.25	100	94.9	76.24	69.9	59.78	89.14	43.46	55.09	44.35	23.41	68.93	7.51	18.56	65.95	38.63	22.41	80.79	70.48	63.43	0.07	38.95	72.13	70.69
South Korea	82	HIC	100	30.21	40.43	100	93.05	91.48	87.48	20.32	20.32	54.37	23.29	78.33	24.64	92.34	41.87	32.4	26.79	99.02	49.57	58.11	84.52	71.29	98.22	49.71
Greece	32.3111	HIC	88.17	90.77	89.09	100	100	60.77	86.03	100	100	100	47.3	89.54	33.42	46.53	80.95	41.93	44.22	46.9	0.19	59.46	50.32	42.5	97.72	49.5
Canada	85.6	HIC	100	100	97.59	89.38	100	91.49	82.22	100	100	71.31	44.02	80.91	11.57	51.6	32.86	35.38	67.21	26.44	33.86	35.24	49.84	38.66	96.35	61.78
Norway	22.5	HIC	92.86	100	100	100	99.29	96.44	80.7	95.68	95.73	91.14	70.51	92.57	22.08	85.96	51.49	38.59	96.51	99.01	62.96	40.63	31.58	17.94	96.11	28.51
Trinidad & Tobago	29.1	HIC	84.77	100	100	58.48	54.11	70.35	61.59	99.14	97.69	100	100	72.42	26.89	65.39	53.08	29.99	44.49	98.85	75.46	51.8	84.28	16.26	70.83	0
Brunei	59	HIC	100	100	95.87	98.88	90.93	79.92	59.2	100	100	99.89	18.34	79.24	21.47	68.93	31.61	2.92	50.28	33.21	95.3	89.87	2.62	2.41	39.76	29.92
Israel	64.7	HIC	92.19	100	95.96	89.53	94.54	86.92	58.29	77.62	52.9	60.8	17.64	76.51	29.26	70.67	100	48.52	42.6	74	90.41	99.71	87.06	64.59	99.49	26.03
